# Supplementary material for: Immune Ablation and Stem Cell Rescue in Two Pediatric Patients with Progressive Severe Chronic Graft-Versus-Host Disease
Source: Int J Mol Sci. 2022 Dec 6;23(23):15403. doi: 10.3390/ijms232315403 (PMC9735744; doi:10.3390/ijms232315403)
Supplement: Supplementary file 1 [file ijms-23-15403-s001.zip]

Archive with 1 entries (1 files):
- ijms-2029530-supplementary.pdf
